# Supplementary material for: Physically and Chemically Stable Anion Exchange Membranes with Hydrogen-Bond Induced Ion Conducting Channels
Source: Polymers (Basel). 2022 Nov 15;14(22):4920. doi: 10.3390/polym14224920 (PMC9696997; doi:10.3390/polym14224920)
Supplement: Supplementary file 1 [file polymers-14-04920-s001.zip]

Archive with 1 entries (1 files):
- polymers-1958780-supplementary.pdf
